# Supplementary material for: Comparative Analysis of Carbohydrate Active Enzymes in Clostridium termitidis CT1112 Reveals Complex Carbohydrate Degradation Ability
Source: PLoS One. 2014 Aug 7;9(8):e104260. doi: 10.1371/journal.pone.0104260 (PMC4125193; doi:10.1371/journal.pone.0104260)
Supplement: File S1 — Table S1) Comparative analysis of the number of glycoside hydrolase (GH) families in selected Clostridium species. Numbers below each family class indicate the number of members belonging to the specific family for the specific Clostridium specie. The number of family members is colored with respect to the average number of members found in the 6 genomes. Color code: black = deviation between –2and 2 standard deviation (SD) with respect to average; light orange = deviation >2 SD above mean; lightgreen = deviation <–2 SD below mean; dark orange = >3 SD above mean; lightblue = deviation <–3 SD below mean; red = >4 SD above mean; blue = deviation <–4 SD below mean; dark red = >5 SD above mean; darkblue = deviation <–5 SD below mean. Table S2) Comparative analysis of the number of glycosyl transferases (GT) families in selected Clostridium species. Numbers below each family class indicate the number of members belonging to the specific family for the specific Clostridium species. The number of family members is colored with respect to the average number of members found in the 6 genomes. Color code: black = deviation between –2and 2 standard deviation (SD) with respect to average; light orange = deviation >2 SD above mean; lightgreen = deviation <–2 SD below mean; dark orange = >3 SD above mean; lightblue = deviation <–3 SD below mean; red = >4 SD above mean; blue = deviation <–4 SD below mean; dark red = >5 SD above mean; darkblue = deviation <–5 SD below mean. Table S3) Comparative analysis of the number of polysaccharide lyase (PL) families in selected Clostridium species. Numbers below each family class indicate the number of members belonging to the specific family for the specific Clostridium specie. The number of family members is colored with respect to the average number of members found in the 6 genomes. Color code: black = deviation between –2and 2 standard deviation (SD) with respect to average; light orange = deviation >2 SD above mean; lightgreen = deviati [file pone.0104260.s001.xlsx]

## Sheet: Table S1
Table S1: Comparative analysis of the number of Glycoside hydrolase (GH) families in selected Clostridium species
Organism	GH1	GH2	GH3	GH4	GH5	GH8	GH9	GH10	GH11	GH12	GH13	GH15	GH16	GH18	GH19	GH20	GH23	GH25	GH26	GH27	GH28	GH29	GH30	GH31	GH35	GH36	GH38	GH39	GH42	GH43	GH44	GH48	GH50	GH51	GH53	GH55	GH57	GH59	GH62	GH64	GH65	GH67	GH73	GH74	GH76	GH77	GH78	GH81	GH85
Clostridium cellulolyticum H10	1	5	4	2	7	3	13	5	2	0	1	1	0	5	0	0	2	0	2	2	0	0	2	2	0	0	0	1	1	9	1	1	0	3	1	0	0	1	2	0	1	1	1	1	0	0	0	0	0
Clostridium cellulovorans 743B	6	4	4	2	14	1	11	1	1	0	6	0	3	2	0	0	2	2	7	1	1	0	0	4	0	3	0	1	3	11	1	1	0	3	2	0	1	0	0	0	0	0	2	1	0	1	0	0	0
Clostridium phytofermentans ISDg	1	5	8	3	3	1	1	6	1	1	7	0	1	7	2	3	0	1	3	0	5	3	2	3	0	2	1	0	0	8	0	1	0	1	1	1	0	0	0	0	4	1	1	0	0	1	0	0	1
Clostridium thermocellum ATCC 27405	2	1	2	0	10	1	16	5	1	0	2	1	2	4	0	0	2	0	3	0	0	0	2	0	0	0	0	1	0	6	1	2	0	1	1	0	0	0	0	0	0	0	0	1	0	0	0	1	0
Clostridium stercorarium subsp. stercorarium DSM 8532	0	7	5	1	0	0	1	4	1	0	6	1	0	3	0	0	2	0	1	1	2	1	0	1	1	2	1	1	0	8	0	1	0	1	1	0	0	0	0	0	0	1	0	0	0	0	1	0	0
Clostridium termitidis CT1112	2	15	11	10	8	4	12	4	3	0	2	1	3	8	1	3	3	0	1	0	1	5	5	6	2	2	14	2	1	12	1	1	1	6	0	1	0	0	0	1	3	1	0	1	1	0	4	0	0
[truncated: 21 more columns]

## Sheet: Table S2
Table S2: Comparative analysis of the number of Glycosyltransferase (GT) families in selected Clostridium species.
Organism	GT1	GT2	GT4	GT5	GT8	GT26	GT27	GT28	GT32	GT35	GT39	GT51	GT84	Total
Clostridium cellulolyticum H10	4	6	3	2	0	1	0	3	0	1	1	1	1	23
Clostridium cellulovorans 743B	5	15	10	1	0	2	1	2	0	2	0	1	1	40
Clostridium phytofermentans ISDg	1	13	9	1	0	0	0	2	0	1	0	3	0	30
Clostridium thermocellum ATCC 27405	4	9	12	2	1	1	0	3	1	1	1	1	1	37
Clostridium stercorarium subsp. stercorarium DSM 8532	0	4	6	2	0	1	0	1	1	2	0	1	0	18
Clostridium termitidis CT1112	2	20	9	2	0	1	0	4	0	1	1	1	1	42

## Sheet: Table S3
Table S3: Comparative analysis of the number of Polysaccharide lyase (PL) families in selected Clostridium species.
Organism	PL1	PL7	PL8	PL9	PL10	PL11	PL12	PL15	PL17	PL22	Total
Clostridium cellulolyticum H10	1	0	0	0	1	2	0	0	0	0	4
Clostridium cellulovorans 743B	4	0	0	7	2	2	0	0	0	0	15
Clostridium phytofermentans ISDg	1	1	0	4	0	1	1	1	1	0	10
Clostridium thermocellum ATCC 27405	2	0	0	1	0	1	0	0	0	0	4
Clostridium stercorarium subsp. stercorarium DSM 8532	0	0	0	1	0	2	0	0	0	1	4
Clostridium termitidis CT1112	0	0	3	0	0	1	0	0	0	0	4

## Sheet: Table S4
Table S4: Comparative analysis of the number of Carbohydrate esterase (CE) families in selected Clostridium. species
Organism	CE1	CE2	CE3	CE4	CE6	CE7	CE8	CE9	CE12	CE14	CE15	Total
Clostridium cellulolyticum H10	5	1	1	4	1	1	1	0	0	0	0	14
Clostridium cellulovorans 743B	1	3	1	10	0	0	4	1	1	0	0	21
Clostridium phytofermentans ISDg	0	2	0	8	0	0	1	1	1	0	1	14
Clostridium thermocellum ATCC 27405	3	1	2	3	0	1	1	1	2	1	0	15
Clostridium stercorarium subsp. stercorarium DSM 8532	1	0	0	4	0	1	1	2	1	0	0	10
Clostridium termitidis CT1112	0	0	0	9	0	3	0	1	0	1	1	15

## Sheet: Table S5
Table S5: Comparative analysis of the number of Carbohydate binding modules (CBM) families in selected. Clostridium species
Organism	CBM2	CBM3	CBM4	CBM5	CBM6	CBM9	CBM11	CBM12	CBM13	CBM16	CBM17	CBM22	CBM23	CBM25	CBM27	CBM28	CBM30	CBM32	CBM34	CBM35	CBM36	CBM41	CBM42	CBM44	CBM46	CBM48	CBM50	CBM54	CBM59	CBM61	CBM62	CBM65	CBM66	Total
Clostridium cellulolyticum H10	0	10	2	0	14	5	1	0	1	1	1	6	0	1	0	1	1	3	0	2	0	0	0	1	0	1	2	1	0	0	0	0	0	54
Clostridium cellulovorans 743B	1	8	10	0	2	0	0	0	4	0	2	1	2	0	2	1	2	2	0	8	0	0	0	0	1	3	4	0	1	3	0	1	0	58
Clostridium phytofermentans ISDg	1	6	4	1	1	0	0	2	1	0	0	2	0	0	0	0	0	5	0	4	1	1	0	0	1	2	10	1	0	0	0	0	0	43
Clostridium thermocellum ATCC 27405	0	24	7	0	11	0	1	0	2	4	0	4	0	3	0	0	1	1	1	8	0	0	4	1	0	1	15	1	0	0	1	0	0	90
Clostridium stercorarium subsp. stercorarium DSM 8532	0	3	0	0	5	1	0	0	0	0	0	2	0	1	0	0	0	0	1	1	0	2	0	0	0	2	6	2	0	4	0	0	2	32
Clostridium termitidis CT1112	0	10	1	1	4	3	0	8	2	0	1	3	0	1	0	1	0	14	0	24	1	0	0	1	0	1	8	2	0	1	0	0	8	95

## Sheet: Table S6
Table S6. Comparative analysis of predicted extracellular CAZYmes, designated in the CAZY database, involved with lignocellulosic biomass hydrolysis within Clostridium species.
Organism		GH2	GH3	GH5	GH8	GH9	GH10	GH11	GH12	GH13	GH15	GH16	GH18	GH19	GH25	GH26	GH27	GH28	GH30	GH38	GH39	GH43	GH44	GH48	GH51	GH53	GH55	GH59	GH62	GH64	GH73	GH74	GH76	GH81	GH87	GH95	GH98	GH97	GH126	PL1	PL7	PL8	PL9	PL10	PL11	PL22	CE1	CE3	CE4
Clostridium termitidis CT1112			Cter_2070	Cter_2349	Cter_2829	Cter_0272	Cter_2436	Cter_4680			Cter_3247	Cter_1597	Cter_1364						Cter_3786	Cter_2496		Cter_4113	Cter_4538	Cter_0524	Cter_4907					Cter_1362		Cter_1802	Cter_5351					Cter_1396	Cter_2515			Cter_1212			Cter_1801				Cter_1232
			Cter_2732	Cter_0515	Cter_0523	Cter_0516	Cter_1573	Cter_3705				Cter_1361	Cter_2813						Cter_0267			Cter_1190			Cter_3501																	Cter_1269							Cter_3300
				Cter_0519		Cter_0518	Cter_1803	Cter_4579					Cter_3848						Cter_2867			Cter_1210																				Cter_1318							Cter_4776
				Cter_1800		Cter_0522	Cter_2434						Cter_3349						Cter_3338			Cter_0945																											Cter_5018
				Cter_0517		Cter_2830																Cter_4060																											Cter_1086
				Cte_1107		Cter_2831																																											Cter_1239
				Cter_2817		Cter_4750
				Cter_4441		Cter_4259
						Cter_4264
						Cter_0521
						Cter_4545
Clostridium stercorarium DSM 8532			Clst_1301			Clst_1823	Clst_0630	Clst_1852		Clst_1783			Clst_0350				Clst_1627					Clst_0676		Clst_1824		Clst_1647																			Clst_0578				Clst_2259
							Clst_0716						Clst_1662									Clst_1066
							Clst_0469
Clostridium thermocellum ATCC 27405				Cthe_2147	Cthe_0269	Cthe_0624	Cthe_2590	Cthe_2972			Cthe_1787	Cthe_2809	Cthe_2895			Cthe_0032			Cthe_2139		Cthe_2137	Cthe_0015		Cthe_2089		Cthe_1400						Cthe_1398		Cthe_0660						Cthe_2950					Cthe_0246		Cthe_2194	Cthe_0798	Cthe_1074
				Cthe_0405		Cthe_0412	Cthe_1838					Cthe_0211	Cthe_0270			Cthe_2811			Cthe_3012			Cthe_2138		Cthe_0071																Cthe_2179
				Cthe_1471		Cthe_0413	Cthe_0912									Cthe_1472						Cthe_2139
				Cthe_2807		Cthe_0825	Cthe_1963															Cthe_0661
				Cthe_0536		Cthe_0433	Cthe_2119															Cthe_2196
				Cthe_2872		Cthe_0745																Cthe_1271
				Cthe_0821		Cthe_2761
				Cthe_2193		Cthe_0625
				Cthe_0797		Cthe_0578
				Cthe_1472		Cthe_2360
						Cthe_2760
						Cthe_0040
Clostridium cellulolyticum H10 ATCC		Ccel_1239		Ccel_2337		Ccel_2226	Ccel_0153	Ccel_1866					Ccel_0643				Ccel_1237		Ccel_0649			Ccel_1011		Ccel_0729				Ccel_1238	Ccel_1234		Ccel_1562					Ccel_1241				Ccel_2243							Ccel_1232		Ccel_0286
				Ccel_1099		Ccel_0737	Ccel_0931	Ccel_0750					Ccel_2893						Ccel_1242			Ccel_1229							Ccel_1240																				Ccel_2251
				Ccel_0840		Ccel_1249	Ccel_1230															Ccel_1231
				Ccel_0428		Ccel_0231	Ccel_2319															Ccel_1233
						Ccel_0734	Ccel_2320															Ccel_1235
						Ccel_0735
						Ccel_0753
						Ccel_0731
						Ccel_1648
						Ccel_2621
						Ccel_2392
						Ccel_0732
Clostridium cellulovorans 743B				Clocel_0619	Clocel_1174	Clocel_1420	Clocel_2900	Clocel_2295				Clocel_2722			Clocel_0228	Clocel_2607						Clocel_2570		Clocel_2823	Clocel_2564	Clocel_3191					Clocel_3902						Clocel_1282			Clocel_1623			Clocel_3380	Clocel_3113	Clocel_0466				Clocel_0626
				Clocel_0912		Clocel_1624										Clocel_1175						Clocel_2536			Clocel_2536	Clocel_1455														Clocel_1172					Clocel_1010				Clocel_1403
				Clocel_1432		Clocel_1476										Clocel_1134						Clocel_1241																		Clocel_1011									Clocel_1683
				Clocel_3111		Clocel_1477										Clocel_4124						Clocel_2535																											Clocel_2127
				Clocel_2600		Clocel_1478																Clocel_3275																											Clocel_2908
				Clocel_2606		Clocel_2816
				Clocel_3099		Clocel_2821
						Clocel_0930
						Clocel_2576
						Clocel_2822
						Clocel_2741
Clostridium phytofermentans ISDg						Cphy_3367	Cphy_1510	Cphy_2105	Cphy_1640	Cphy_2344		Cphy_3388	Cphy_1799	Cphy_1435	Cphy_3109	Cphy_1071		Cphy_1711						Cphy_3368			Cphy_1775				Cphy_3466				Cphy_1873					Cphy_1612	Cphy_0492		Cphy_3869						Cphy_0110
							Cphy_3010						Cphy_1800			Cphy_2128																			Cphy_1308														Cphy_0405
							Cphy_3862																																										Cphy_0538
							Cphy_3862																																										Cphy_1687
							Cphy_0624																																										Cphy_3069
							Cphy_2108
[truncated: 3 more columns]
